# Supplementary material for: AMPK integrates metabolite and kinase-based immunometabolic control in macrophages
Source: Mol Metab. 2022 Dec 28;68:101661. doi: 10.1016/j.molmet.2022.101661 (PMC9842865; doi:10.1016/j.molmet.2022.101661)
Supplement: Multimedia component 1 [file mmc1.zip]

Archive with 1 entries (1 files):
- molmet_101661_Mol Metabolism SUPPLEMENTARY figs R3 _V2_mmc1.pptm
